# Supplementary material for: The precision of 12-month-old infants’ link between language and categorization predicts vocabulary size at 12 and 18 months
Source: Front Psychol. 2015 Aug 31;6:1319. doi: 10.3389/fpsyg.2015.01319 (PMC4553367; doi:10.3389/fpsyg.2015.01319)
Supplement: Supplementary file 1 [file Data_Sheet_1.CSV]

Subject	Age	Sex	Bilingual	Condition	Order	FamCategory	FamFirstSide	NoveltySide	TotalFamLooking	FamLookingProp	FamExemplarsObserved	Fam1s	Fam2s	Fam3s	Fam4s	Fam5s	Fam6s	Fam7s	Fam8s	TotalTestLooking	TestLookingProp	TestNoveltyPreference	TestNoveltyPreference_10s	Categorized	MCDI_Noun	MCDI_Verb	MCDI_Total	Future_MCDI_Comp_Total	Future_MCDI_Comp_Nouns	Future_MCDI_Comp_Verbs	Future_MCDI_Comp_Adjectives	Future_MCDI_Prod_Total	Future_MCDI_Prod_Nouns	Future_MCDI_Prod_Verbs	Future_MCDI_Prod_Adjectives	Fam1Block	Fam2Block	BlockDiff	MCDI_NotNoun	Future_MCDI_Comp_NotNouns	Future_MCDI_Prod_NotNouns
1	11.64	Female	0	VARNOUN-12	DINO-LEFT-FD	DINO	LEFT	LEFT	17150	0.713691219309197	8	14.21926910299	13.1447587354409	17.79632721202	12.6544240400668	15.5740432612313	12.3460898502496	14.675540765391	13.7873754152824	2310	0.768718801996672	0.452380952380952	0.446666666666667	No Categorization	6	0	11	73	40	11	6	37	24	2	2	14.4536947726294	14.0957623230386	-0.357932449590852	5	33	13
2	12.27	Male	0	VARNOUN-12	DINO-RIGHT-DF	DINO	RIGHT	RIGHT	10345	0.43050353724511	8	10.5647840531561	6.93333333333333	7.68718801996672	11.3	8.93333333333333	6.12312811980033	8.06666666666667	9.26910299003322	1710	0.569051580698835	0.476608187134503	0.488	No Categorization	15	2	24	70	42	10	5	59	36	8	5	9.12132635161404	8.09805777745839	-1.02326857415565	9	28	23
3	12.3	Female	0	VARNOUN-12	FISH-LEFT-FD	FISH	LEFT	RIGHT	20185	0.840516343951697	8	18.5382059800664	19.2654424040067	19.1652754590985	19.4342762063228	15.9666666666667	13.0782029950083	16.4059900166389	12.6333333333333	2060	0.685524126455907	0.356796116504854	0.326	No Categorization	20	5	27	88	50	11	7	59	35	5	5	19.1008000123736	14.5210482529118	-4.5797517594618	7	38	24
4	12.07	Male	0	VARNOUN-12	FISH-RIGHT-DF	FISH	RIGHT	LEFT	18530	0.771601082656673	8	17.9333333333333	16.5058236272879	16.1397670549085	17.7371048252912	11.1519198664441	12.8	15.5740432612313	15.6	2465	0.820299500831947	0.521298174442191	0.602666666666667	Categorization	10	3	17	72	44	10	5	52	34	6	1	17.0790072102052	13.7814907819188	-3.29751642828638	7	28	18
5	12.46	Male	0	VARNOUN-12	DINO-LEFT-DF	DINO	LEFT	RIGHT	13495	0.56194045388299	8	15.3078202995008	18.4307178631052	4.64106844741235	12.093023255814	6.73333333333333	11.9800332778702	5.99001663893511	14.7333333333333	1710	0.569051580698835	0.728070175438597	0.688	Categorization	14	1	28	NA	NA	NA	NA	NA	NA	NA	NA	12.6181574664581	9.85917914586799	-2.7589783205901	14	NA	NA
6	12.33	Female	0	VARNOUN-12	DINO-LEFT-FD	DINO	LEFT	LEFT	12500	0.520291363163371	8	10.4666666666667	8.70431893687708	11.0333333333333	13	10.7154742096506	5.35773710482529	14.6511627906977	9.31552587646077	1310	0.435940099833611	0.259541984732824	0.26063829787234	No Categorization	15	2	23	NA	NA	NA	NA	NA	NA	NA	NA	10.8010797342193	10.0099749954086	-0.791104738810679	8	NA	NA
7	11.61	Female	0	VARNOUN-12	DINO-RIGHT-FD	DINO	RIGHT	LEFT	13895	0.592410999786826	8	14.5666666666667	13.4442595673877	15.6646216768916	12.9	8.38063439065109	5	12.0598006644518	13.4666666666667	2270	0.75540765391015	0.700440528634361	0.694666666666667	Categorization	6	1	14	NA	NA	NA	NA	NA	NA	NA	NA	14.1438869777365	9.7267754304424	-4.4171115472941	8	NA	NA
8	11.64	Female	0	VARNOUN-12	FISH-LEFT-DF	FISH	LEFT	LEFT	11720	0.487723678734915	8	8.75207986688852	14.2096505823627	8.05324459234609	12.0666666666667	8.56666666666667	10.4651162790698	5.6	10.3161397670549	1945	0.647254575707155	0.44987146529563	0.506	Categorization	0	0	0	56	41	6	2	9	8	0	0	10.770410427066	8.73698067819784	-2.03342974886816	0	15	1
9	12.3	Male	0	VARNOUN-12	FISH-RIGHT-FD	FISH	RIGHT	RIGHT	18040	0.751040799333888	8	17.1666666666667	11.4475873544093	17.2757475083056	18.9983305509182	18.4	12.4126455906822	8.93687707641196	15.559265442404	2715	0.903494176372712	0.756906077348066	0.594	Categorization	9	0	13	NA	NA	NA	NA	NA	NA	NA	NA	16.222083020075	13.8271970273745	-2.39488599270041	4	NA	NA
10	11.64	Female	0	VARNOUN-12	DINO-RIGHT-FD	DINO	RIGHT	LEFT	20210	0.841382181515404	8	19.6345514950166	18.2666666666667	17.6627712854758	18.8704318936877	19.0666666666667	18.1364392678869	13	9.96666666666667	685	0.227953410981697	0.569343065693431	0.568940493468795	Categorization	3	0	4	22	16	1	0	8	6	0	0	18.6086053352117	15.0424431503051	-3.56616218490663	1	6	2
11	11.57	Male	0	VARNOUN-12	FISH-RIGHT-DF	FISH	RIGHT	LEFT	22780	0.948178980228928	8	19.3	19.567387687188	19.6	20	19.4342762063228	17.9034941763727	16.4119601328904	19.5	2780	0.925124792013311	0.669064748201439	0.641333333333333	Categorization	1	0	3	70	40	9	5	19	14	0	0	19.616846921797	18.3124326288965	-1.30441429290052	2	30	5
12	11.84	Male	0	VARNOUN-12	DINO-RIGHT-FD	DINO	RIGHT	LEFT	15845	0.65952133194589	8	14.242928452579	13.4551495016611	12.2333333333333	14.8752079866889	11.9	9.9	16.8718801996672	12.0333333333333	2475	0.823627287853577	0.458585858585859	0.567333333333333	Categorization	3	3	9	55	31	7	3	15	5	2	0	13.7016548185656	12.6763033832501	-1.02535143531545	6	24	10
13	11.88	Female	0	VARNOUN-12	FISH-LEFT-FD	FISH	LEFT	RIGHT	16805	0.699770976473038	8	13.8	14.1763727121464	19.4991652754591	16.1	9.98336106489185	14	12.4916943521595	11.9333333333333	1575	0.524126455906822	0.495238095238095	0.466666666666667	No Categorization	9	3	18	49	40	0	0	15	11	0	0	15.8938844969014	12.1020971875962	-3.79178730930521	9	9	4
14	11.74	Female	0	VARNOUN-12	FISH-LEFT-FD	FISH	LEFT	RIGHT	10705	0.445670274771024	8	5.86666666666667	7.64119601328904	9.41569282136895	13.4891485809683	7.60797342192691	11.9134775374376	6.82196339434276	8.56666666666667	1710	0.569051580698835	0.505847953216374	0.434666666666667	No Categorization	7	0	13	88	50	11	7	78	47	10	5	9.10317602057324	8.72752025509348	-0.375655765479756	6	38	31
15	11.84	Female	0	VARNOUN-12	FISH-RIGHT-DF	FISH	RIGHT	LEFT	13940	0.580349708576187	8	14.1	13.2445923460898	16.8614357262103	16.9717138103161	15.2079866888519	7.3	2.15946843853821	7.03333333333333	1785	0.594009983361065	0.431372549019608	0.451333333333333	No Categorization	17	4	27	68	48	8	1	37	24	4	0	15.2944354706541	7.92519711518086	-7.36923835547319	10	20	13
16	12.24	Male	0	VARNOUN-12	FISH-LEFT-FD	FISH	LEFT	RIGHT	18065	0.751925078043704	8	16.5723793677205	18.2	16.2666666666667	17.7703826955075	13.0333333333333	10.8305647840532	13.1229235880399	14.5242070116861	1945	0.647254575707155	0.640102827763496	0.638666666666667	Categorization	5	0	7	47	31	7	0	7	3	0	0	17.2023571824737	12.8777571792781	-4.32460000319555	2	16	4
17	12.37	Male	0	VARNOUN-12	FISH-RIGHT-FD	FISH	RIGHT	RIGHT	13150	0.547916666666667	8	15.7333333333333	14.1471571906355	11.0517529215359	10.7333333333333	7.90697674418605	7.56666666666667	9.35108153078203	11.2	2395	0.797004991680532	0.551148225469729	0.599333333333333	Categorization	8	1	13	59	40	5	1	38	29	2	0	12.9163941947095	9.00618123540869	-3.91021295930081	5	19	9
18	12.4	Male	0	VARNOUN-12	DINO-LEFT-DF	DINO	LEFT	RIGHT	13595	0.56575114440283	8	13.3777038269551	12.2259136212625	7.66666666666667	12.3255813953488	8.13333333333333	9.88313856427379	14.7420965058236	12.1464226289517	2585	0.860232945091514	0.597678916827853	0.575333333333333	Categorization	4	0	5	NA	NA	NA	NA	NA	NA	NA	NA	11.3989663775583	11.2262477580956	-0.172718619462664	1	NA	NA
19	11.62	Female	0	VARNOUN-12	FISH-LEFT-DF	FISH	LEFT	LEFT	13075	0.544224765868887	8	10.5333333333333	13.6212624584718	10.3	14.21926910299	7.47913188647746	11.3188647746244	8.47176079734219	11.1148086522463	890	0.296173044925125	0.359550561797753	0.360893854748603	No Categorization	6	2	10	67	42	9	3	28	14	2	0	12.1684662236988	9.59614152767259	-2.57232469602619	4	25	14
20	11.81	Female	0	VARNOUN-12	FISH-RIGHT-DF	FISH	RIGHT	LEFT	16540	0.688449531737773	8	18.1	16.046511627907	15.3666666666667	13.2220367278798	12.1464226289517	13.5440931780366	11.8272425249169	9.9	1250	0.415973377703827	0.512	0.512330946698488	Categorization	4	0	6	73	43	10	4	16	12	0	0	15.6838037556134	11.8544395829763	-3.82936417263708	2	30	4
21	11.61	Male	0	VARNOUN-12	FISH-LEFT-FD	FISH	LEFT	RIGHT	12247	0.510079133694294	8	8.2	11.4617940199336	12.7787021630616	13.5893155258765	7.01168614357262	11.0333333333333	6.9351081530782	10.6	1235	0.410981697171381	0.639676113360324	0.638331996792302	Categorization	1	0	1	24	19	2	0	13	11	0	0	11.5074529272179	8.89503190749603	-2.6124210197219	0	5	2
22	12.5	Male	0	VARNOUN-12	DINO-LEFT-FD	DINO	LEFT	LEFT	7540	0.313905079100749	8	8.9	4.95840266222962	5.25790349417637	4.46666666666667	7.73333333333333	5.96666666666667	3.7936772046589	9.15141430948419	2215	0.737104825291181	0.221218961625282	0.279333333333333	No Categorization	5	1	7	67	47	8	1	3	1	0	0	5.89574320576816	6.66127287853577	0.765529672767608	2	20	2
23	11.84	Female	0	VARNOUN-12	FISH-LEFT-FD	FISH	LEFT	RIGHT	16925	0.704621149042465	8	17.8702163061564	16.7946577629382	15.1747088186356	14.6422628951747	13.0564784053156	12.712146422629	11.8196994991653	10.6666666666667	1805	0.600665557404326	0.537396121883656	0.444666666666667	No Categorization	7	0	12	NA	NA	NA	NA	NA	NA	NA	NA	16.1204614457262	12.0637477484442	-4.05671369728207	5	NA	NA
24	12.3	Male	0	VARNOUN-12	FISH-RIGHT-DF	FISH	RIGHT	LEFT	10755	0.447845096814491	8	3.93989983305509	7.73333333333333	5.52412645590682	13.2666666666667	8.77076411960133	9.86666666666667	10.3171953255426	12.2259136212625	2095	0.697171381031614	0.536992840095465	0.601333333333333	Categorization	4	3	11	NA	NA	NA	NA	NA	NA	NA	NA	7.61600657224048	10.2951349332683	2.67912836102779	7	NA	NA
